# Supplementary material for: Urinary cytokines in women with refractory detrusor overactivity: A longitudinal study of rotating antibiotic versus placebo treatment
Source: PLoS One. 2021 Mar 3;16(3):e0247861. doi: 10.1371/journal.pone.0247861 (PMC7928483; doi:10.1371/journal.pone.0247861)
Supplement: S1 Appendix — (XLSX) [file pone.0247861.s001.xlsx]

## Sheet: Summary
			Microbiology Report				BARDO Evaluations							Cytokine Concentrations (pg/ml)
Patient	Week	Age	Isolated Organism (cfu/ml)	WBC (x106)	RBC (x106)	Epithelial Cells	ICIQ Score	Pad Test Loss (g)	Avg Leaks/day	Avg Void/day	Avg PPIUS	OAB-q SYS Score	OAB-q HRQL Score	IL-6	IL-8	IL-10	CXCL10	TNF-α	IL-1ra (ng/ml)	IL-4	MCP-1	IL-1α		Legend
Antibiotic Group																								Any data points that have been left blank are missing values due to insufficient urine collected at this time point for individual patients or due to problems with the kit.
1.02	0	79	Perineal flora: 107-108	<10	<10	-	13	241.6	4.66667	11.3333	3.15	62.5	53.6	0.916984	8.97184	1.8706	1.79444	0.292035	0.626171	0.883089	12.1639	1.76489
1.03	2		Perineal flora: 107-108	<10	<10	-	7							2.56756	23.1197	0.89438	9.8694	0.233038	0.534854	0.779196	82.875	2.02635
1.04	4		Perineal flora: 107-108	<10	<10	-	5							2.43001	11.7324	1.98751	5.23377	2.24189	1.43497	3.99987	84.6233	1.50342
1.05	6		Nil: <107	<10	<10	-	4	4.2	0	10.6667	1.36	30	80.8	2.10906	8.62677	0.298127	6.20576	0.218289	0.0521809	1.7402	83.4478	0.326831
1.06	10		Perineal flora: 107-108	<10	<10	-	17							2.20076	43.1338	1.88814	8.37403	0.206489	1.44802	1.0649	92.4991	1.17659
1.1	26	80	Streptococcus anginosus: 107-108	<10	<10	-	10	4	0	9	2.11	62.5	69.6	11.5999	48.655	3.87565	17.2714	0.100295	0.502241	0.831142	57.395	1.01318
2.02	0	53	Perineal flora: 107-108	<10	<10	-	12	6.6	0.666667	9.33333	1.96	42.5	52	0.878672	20.4883	4.62097	3.75645	0.076685	0.891533	0.620975	9.9524	0.378165
2.03	2	54	Nil: <106	<10	<10	-	10							0.601197	13.171	1.29188	3.91297	0.0707862	0.455528	0.284613	6.32895	1.24794
2.04	4		Nil: <107	<10	<10	-	8							1.29489	42.44	0.695629	3.91297	0.0825839	0.0195226	0.206992	39.1815	2.04209
2.05	6		Nil: <105	10-100	<10	+	8	1.6	0.666667	8.33333	2	42.5	68	1.20239	34.7569	1.19251	4.53905	0.109129	0.442513	0.517479	5.12114	1.39921
2.06	10		Perineal flora: 107-108	10-100	<10	+	6							0.971164	45.7328	4.27315	3.83471	0.0943816	0.76789	0.698596	15.6533	1.85301
2.1	26		Perineal flora: 106-107	10-100	<10	-	0	1.5	0	4.66667	0.86	2.5	99.2	0.277475	46.0986	5.36628	2.66082	2.0764	2.20606	4.94192	24.5428	2.94968
3.02	0	64	Vaginal flora: 107-108	<10	<10	-	16	256.7	4	6.66667	3.3	55	41.6	1.05453	15.1831	8.58717	1.71967	0.218289	1.13493	0.623357	11.0373	3.23562
3.03	2		Staphylococcus haemolyticus: 106-107	<10	<10	-	20							1.00868	6.21127	2.40072	0.82245	0.654866	0.580512	1.19477	7.29452	3.00684
3.04	4		Nil: <107	<10	<10	-	12							0.687738	1.72535	1.29269	1.42059	0.159292	0.319608	1.16879	24.0987	1.9283
3.05	6		Nil: <106	<10	<10	+	18	130.5	3.33333	7.66667	2.7	40	52.8	1.55887	4.83099	2.21604	4.48609	0.126844	0.0913166	1.19477	32.6153	0.817077
3.06	10		Perineal flora: 107-108	<10	<10	-	17							0.366794	2.76057	7.94083	3.14026	0.19764	0.195678	1.16879	13.4824	1.50342
3.1	26	65	Nil: <107	<10	<10	+	17	59.6	0.666667	7.66667	2.22	27.5	64.8	1.19208	64.1832	9.9722	5.00947	0.135693	3.33305	2.64927	50.6416	1.60147
4.02	0	66	Perineal flora: 106-107	<10	<10	-	8	163.7	3.66667	12	3.11	65	66.4	1.10038	10.6972	-	0.82245	0.168141	0.27395	1.32463	13.0614	2.54928
4.03	2		Staphylococcus haemolyticus: 107-108	<10	<10	+	4							1.69642	12.0775	1.19251	7.62635	0.168141	0.293518	1.14282	0.30553	4.34685
4.04	4		Nil: 106-107	<10	<10	+	8							1.74227	9.66198	1.68939	6.5796	0.179941	1.28495	1.0649	1.41308	7.15759
4.05	6		Vaginal flora: 107-108	<10	<10	+	7	10.2	1.33333	11.3333	2.35	20	93.6	1.28378	6.55635	2.05376	5.53284	0.18879	0.952301	1.09087	4.62021	3.33367
4.06	10		Perineal flora: 107	<10	<10	+	3							0.641889	7.59156	1.78876	10.0937	0.19764	0.684874	1.14282	3.20806	8.53028
4.1	26		Perineal flora: >108	<10	<10	+	5	30.2	2	10.3333	2.48	30	88.8	1.42133	11.0423	4.67065	4.41132	0.182891	6.02037	1.37658	75.6186	8.82443
5.02	0	78	Mixed perineal & bowel flora: 107-108	<10	10-100	+	12	212.9	4.66667	11.3333	3.03	45	65.6	1.05453	2.07042	1.78876	2.39258	0.0501474	0.560945	0.909062	4.50656	2.54928
5.03	2		Vaginal flora: >108	<10	10-100	+	14							2.33831	50.3803	3.18002	12.7854	0.0737462	3.51569	1.32463	51.5582	5.16392
5.04	4		Perineal flora: 107-108	<10	<10	-	13							5.36436	16.2183	3.77627	7.32728	0.058997	0.821849	1.03893	134.968	2.68001
5.05	6		Perineal flora: >108	<10	10-100	+	14	284.9	6.33333	11.6667	2.94	52.5	66.4	1.37548	26.2254	4.57128	0.897218	0.0619468	7.74886	0.701276	27.7389	21.865
5.06	10		Enterococcus faecalis: >108	10-100	<10	-	13							1.60472	37.6127	4.0744	23.6267	0.162242	2.89604	0.389598	42.0867	3.72587
5.1	26	79	Mixed perineal & bowel flora: 107-108	<10	<10	-	14	359.9	3.66667	10	2.07	45	69.6	1.46717	2.07042	3.47815	4.11225	0.0796459	0.665306	1.03893	16.384	3.07221
6.02	0	68	Nil: <107	<10	<10	-	7	424	3.66667	12	1.52	50	72.8	2.66274	4.40964	-	0.482907	0.048754	0.499245	1.5757	7.96556	3.6132
6.03	2		Mixed perineal & bowel flora: 106-107	<10	<10	-	7	-						5.82664	13.7329	-	1.77766	0.0536741	1.23563	0.632354	55.7163	5.14059
6.04	4		Pseudomonas aeruginosa: 106-107	3	0	+	11	-						3.19441	9.7012	-	0.713863	0.0601597	1.02179	1.09885	26.1011	2.81255
6.05	6		Pseudomonas sp.: 107-108	46	0	+	13	248.9	4.66667	13.6667	3.35	47.5	45.6	9.21281	137.539	-	43.4966	0.0970606	0.576628	0.756752	0.983271	4.87234
6.06	10		Pseudomonas sp.: >108	>100	20	-	-	-	-	-	-	-	-	-	-	-	-	-	-	-	-	-
6.1	26	69	Pseudomonas aeruginosa: >108	10-100	<10	-	13	96.7	3.66667	8.66667	2.69	62.5	44	9.21716	44.3483	-	20.842	0.128594	0.751363	8.16877	2.97111	1.46991
7.02	0	66	Vaginal flora: >108	<10	10-100	+	20	444.2	7	9.33333	3.48	77.5	30.4	6.10446	52.3183	13.0816	103.068	0.10323	10.347	0.439857	81.6966	16.4123
7.03	2		Vaginal flora: 106-107	<10	<10	+	21							1.29489	21.22	13.4733	6.41728	0.0560391	8.31664	0.569227	8.21315	7.60111
7.04	4		Nil: <106	<10	<10	+	20							1.84984	66.9528	10.81	31.2255	0.138623	21.3773	0.646849	17.6824	15.3913
7.05	6		Perineal flora: 106-107	<10	<10	+	19	344.2	5.33333	8	3.2	67.5	28	2.49728	166.833	10.575	62.2163	0.115028	28.0215	0.905588	19.7599	9.71883
7.06	10		Vaginal flora: >108	<10	<10	+	19							1.20239	17.9273	9.00831	7.59117	0.115028	8.52488	0.957336	35.848	6.23972
7.1	26		Mixed perineal & bowel flora: >108	<10	<10	+	17	197.4	4	6.33333	3.44	42.5	36.8	4.67084	35.4886	6.73665	44.1383	0.191713	17.5118	1.50069	95.9489	20.61
8.02	0	72	Nil: <106	<10	<10	-	14	11.3	1.66667	9.33333	2.7	55	87.2	2.51892	12.683	-	1.71467	0.134185	0.511726	1.39947	11.6892	0.595356
8.03	2		Nil: 106-107	<10	<10	-	3							2.47098	11.843	-	1.63069	0.121214	0.360288	0.570155	12.1298	0.242248
8.04	4		Nil: <107	<10	<10	+	0							3.29465	43.7604	-	5.63392	0.162364	2.23578	1.03665	3.87984	1.92156
8.05	6		Nil: <106	<10	<10	+	6	3.6	0.666667	7.66667	2.52	32.5	80.8	1.76063	7.13941	-	21.8218	0.0827476	1.28223	0.570155	3.58166	0.435226
8.06	10		Mixed perineal & bowel flora: <107	<10	<10	+	4							1.83036	11.3391	-	9.85411	0.0505431	4.00228	0.217696	16.9357	1.15787
8.1	26	73	Nil: 106-107	<10	<10	-	7	4.6	1	9	2.7	27.5	92.8	1.63861	12.053	-	2.63149	0.0509904	0.987672	1.02628	11.3591	0.652839
9.02	0		Streptococcus anginosus: 107-108	<10	<10	-	21	374.7	9.7	10.7	3.91	85	52	-	-	-	-	-	-	-	-	-
9.03	2		Perineal flora: 107-108	<10	<10	-	15							1.62118	4.78761	-	0.67887	0.0946006	2.71256	1.8245	3.27639	0.0615886
9.04	4		Nil: <106	<10	<10	+	17							1.80421	18.3945	-	0.902827	0.0453993	8.49465	0.912249	10.3865	0.574827
9.05	6		Perineal flora: 107-108	<10	<10	+	18	267.2	6.66667	8.66667	3.73	57.5	70.4	1.9611	14.7828	-	14.4382	0.126581	9.2119	1.39947	26.7826	0.086224
9.06	10		Klebsiella pneumoniae: >108	<10	<10	-	16							1.88265	9.6592	-	0.328937	0.0527795	5.27951	1.669	2.55579	2.016
9.1	26		Klebsiella pneumoniae: 107-108	<10	<10	+	18	233.9	5.66667	8.66667	3.58	80	68	1.89137	11.717	-	0.580888	0.0639616	2.5786	1.50314	3.49647	0.492709
10.02	0	63	Vaginal flora: 106-107	<10	<10	-	16	1.4	0.333333	7	2	62.5	53.6	1.5204	14.2688	-	28.5451	-	0.511456	0.318653	0.845052	1.75233
10.03	2		Perineal flora: 106-107	<10	<10	+	15							1.9548	20.9574	-	19.5545	-	0.607028	0.190135	2.12828	3.03013
10.04	4		Nil: <106	<10	<10	-	5							1.086	58.4131	-	9.14043	-	1.48434	0.313371	2.30564	0.954373
10.05	6	64	Nil: <107	<10	<10	+	3	4.3	0.333333	9.33333	2.21	30	61.6	2.172	65.1016	-	24.0498	-	1.89127	0.140841	3.62372	2.48667
10.06	10		Streptococcus mitis: 107-108	<10	10-100	-	0							1.5204	91.4098	-	12.2871	-	0.556255	0.0299287	1.28987	2.15264
10.1	26		Vaginal flora: 107-108	<10	10-100	+	6	18.3	1.33333	11.3333	2.79	50	68	0.564719	15.6066	-	5.84388	-	9.88641	0.177812	5.81246	8.82795
11.02	0	58	Vaginal flora: 107-108	<10	<10	+	12	5.9	0.666667	6	1.28	30	67.2	0.23969	4.32564	-	4.53513	0.0210224	2.31566	0.580522	4.35905	2.68116
11.03	2		Nil: <106	10-100	<10	+	5							1.68219	177.561	-	40.3053	0.027508	9.21855	0.331727	19.4808	19.0227
11.04	4		Nil: 106-107	10-100	<10	+	12							1.40328	69.4623	-	17.7626	0.0120767	18.5478	0.414658	34.9008	13.492
11.05	6		Candida glabrata: 107-108	10-100	10-100	+	8	2.7	1	6	2.28	20	95.2	2.28359	109.527	-	27.0778	0.0286262	4.6463	0.103665	0.681545	9.06995
11.06	10		Vaginal flora: 107-108	10-100	<10	-	5							1.63861	67.0265	-	10.6869	0.110926	19.8575	1.20251	65.5171	5.62509
11.1	26		Nil: <107	<10	10-100	+	0	6.5	0	4.66667	1.07	5	96.8	8.57218	81.5573	-	27.9456	0.0594888	1.7848	3.76303	0.918193	7.41344
12.02	0	61	Nil: <106	<10	<10	-	12	34.6	3.66667	7	2.9	57.5	19.2	0.878672	31.83	8.85164	17.2953	0.135674	0.299347	0.776218	4.43403	4.84051
12.03	2		Nil: <106	<10	<10	-	6							0.601197	18.2931	3.05499	5.32164	0.076685	0.81995	0.646849	20.9194	1.89082
12.04	4		Nil: <106	<10	<10	-	10							1.24864	20.8541	12.925	5.00861	0.0442414	1.42515	0.465731	17.8757	0.605063
12.05	6		Nil: <106	<10	<10	-	7	1.2	0	5.33333	2.4	40	47.2	1.89608	28.5373	7.12832	5.86946	0.109129	0.501081	0.72447	45.9936	1.51266
12.06	10		Nil: <106	10-100	<10	-	5							0.924918	113.783	12.7683	17.9214	0.168117	0.195226	0.646849	3.62345	7.33639
12.1	26	62	Nil: <106	<10	<10	-	3	3.1	0	4.66667	1.86	10	80.8	0.462459	8.04897	6.21443	15.8867	0.10028	0.0195226	1.75943	6.79598	1.21013
13.02	0	71	Mixed perineal & bowel flora: 107-108	<10	<10	-	16	10.2	7.66667	10	3.4	50	36	0.521279	5.79672	-	2.7721	-	1.22525	0.177812	20.5814	2.53969
13.03	2		Escherichia coli: >108	<10	<10	-	10							1.086	3.12131	-	7.04262	-	0.232209	0.332737	26.539	2.8207
13.04	4		Nil: <107	10-100	<10	+	11							1.12944	18.282	-	17.157	-	0.822063	0.220064	1.76147	1.75233
13.05	6		Nil: <106	<10	<10	+	11	36.3	10	10	4	47.5	56	14.118	15.6066	-	113.206	-	1.26707	0.911945	224.044	1.59327
13.06	10		Nil: <107	<10	<10	-	8							0.434399	1.78361	-	2.69718	-	0.0283727	0.128517	27.1557	1.36263
13.1	26		Nil: <107	<10	<10	-	5	4.6	0.666667	7.33333	0.5	2.5	100	1.12944	8.47213	-	22.7761	-	3.51971	0.100349	2.9546	6.83967
14.02	0	69	Mixed perineal & bowel flora: 107-108	<10	<10	-	18	55.6	3.66667	9.66667	3	97.5	53.6	1.6081	9.95318	-	0.419919	0.0760383	2.53866	1.28544	4.9199	1.13323
14.03	2		Vaginal flora: 107-108	10-100	10-100	+	16							4.21854	134.137	-	28.7645	0.104664	24.1193	1.38911	17.8143	6.13422
14.04	4		Nil: <107	<10	<10	-	18							3.63021	39.8547	-	23.6834	0.127476	3.01627	0.964081	1.53072	1.94209
14.05	6		Nil: <106	<10	<10	+	18	78.9	3	8.33333	2.68	67.5	59.2	2.22694	13.9848	-	54.8695	0.0351118	1.19403	0.404292	1.09331	0.142626
14.06	10		Escherichia coli: <107	<10	<10	+	18							2.06133	29.0616	-	34.5454	1.65808	2.40553	13.041	8.75715	1.37548
14.1	26		-	-	-	-	-	-	-	-	-	-	-	-	-	-	-	-	-	-	-	-
15.02	0	65	Mixed perineal & bowel flora: 107-108	<10	<10	-	17	235.3	2.33333	5.33333	2.5	55	93.6	0.999118	12.0393	-	2.17272	-	8.19823	0.0950677	37.1401	1.08692
15.03	2		Vaginal flora: 106-107	10-100	10-100	+	9							18.5923	64.2098	-	48.9238	-	1.01171	0.06866	0.673149	6.56396
15.04	4		Vaginal flora: >108	<10	<10	+	3							7.47167	17.3902	-	23.9749	-	5.97396	0.30809	1.58009	7.04115
15.05	6		Mixed growth: 107	10-100	10-100	+	7	11.9	0.666667	6.66667	1.2	10	97.6	2.86704	23.1869	-	40.0081	-	3.27631	0.499985	2.42253	11.7547
15.06	10		Mixed perineal & bowel flora: 107-108	10-100	<10	-	4							9.60022	57.5213	-	125.119	-	0.428578	0.30809	0.685241	12.0251
15.1	26		Nil: <107	<10	<10	+	5	5.3	1	6.66667	1.35	27.5	93.6	23.6748	12.9311	-	9.21535	-	8.84334	0.144362	91.6651	4.84609
16.02	0	53	Nil: <106	<10	<10	-	16	71.8	3	11.3333	2.36	72.5	61.6	0.892808	6.37938	11.4707	8.08478	-	0.0673043	0.177539	1.92147	0.564215
16.03	2		Nil: <106	<10	<10	-	7							0.262591	7.12989	27.7467	2.64723	-	0.680291	0.446652	8.13363	0.318904
16.04	4		Nil: <107	<10	<10	-	8							0.945326	7.50515	30.5368	1.21629	-	2.69476	0.413013	4.85705	0.392497
16.05	6		Nil: <107	<10	<10	-	8	19.4	1.33333	9.33333	1.86	22.5	88.8	1.47051	3.75258	28.2117	2.79032	-	0.0719638	0.22426	13.3999	0.466091
16.06	10		Nil: <107	<10	<10	-	10							1.36547	7.88041	22.3213	1.78867	-	0.677702	0.254162	13.4977	0.662339
16.1	26	54	Perineal flora: 107-108	<10	<10	+	5	7.3	0	8.33333	1.32	17.5	85.6	1.94317	15.0103	16.896	17.3859	-	0.610916	0.19249	8.81859	1.15296
17.02	0	74	Mixed perineal & bowel flora: 107-108	<10	<10	-	20	65.2	1.33333	8.66667	1.68	70	19.2	2.06768	21.0812	9.79969	36.4069	0.0490424	0.0898924	0.30773	3.62447	3.19293
17.03	2		Vaginal flora: 107-108	<10	<10	+	11							1.72089	16.0217	10.3106	12.6129	0.0800443	0.884307	0.842593	1.48477	4.30165
17.04	4		Nil: <107	<10	<10	-	9							1.77978	10.7436	8.30187	9.28778	0.073914	0.357377	0.630113	11.1866	1.28954
17.05	6		Vaginal flora: 106-107	<10	<10	-	14	120.5	3.66667	7	2.48	57.5	63.2	1.63582	14.1791	5.13207	15.6366	0.0949322	0.410728	1.56063	1.04544	3.0121
17.06	10		Mixed perineal & bowel flora: 107-108	<10	<10	-	13							2.46682	13.3358	3.20464	7.06474	0.0844231	0.334721	1.43607	17.8945	1.95573
17.1	26		Streptococcus agalactiae: 107-108	<10	<10	-	11	57.8	1.33333	7.66667	1.3	52.5	71.2	2.63041	19.7382	1.67199	9.8247	0.108944	0.967622	2.02222	33.1775	1.17058
18.02	0	72	Mixed perineal & bowel flora: >108	<10	<10	+	16	5.2	0.333333	4.33333	3	42.5	79.2	0.0392598	12.7736	7.97676	2.30781	0.0823212	9.04917	0.930516	38.5024	3.95904
18.03	2		Streptococcus vestibularis: 107-108	<10	<10	+	9							0.104693	14.1791	9.94593	2.93893	0.439806	1.31769	0.454268	1.37087	2.22424
18.04	4	73	Nil: <107	<10	<10	+	9							0.902975	66.5854	9.01014	34.2498	0.0789934	4.52312	0.996458	27.332	2.06041
18.05	6		Streptococcus vestibularis: 107-108	<10	<10	-	5	1.1	0.333333	3	1	12.5	92.8	0.817912	19.2073	9.31203	64.1572	0.0544721	1.65826	1.2529	16.3284	2.78846
18.06	10		Mixed perineal & bowel flora: 107-108	<10	<10	+	8							0.902975	16.8025	5.25979	20.808	0.0478164	26.4108	2.90145	66.8676	1.40374
18.1	26		Vaginal flora: >108	10-100	<10	+	11	4	1	4	3	17.5	92	1.36755	37.6651	4.07546	8.40233	0.0625291	30.8148	1.78044	78.4326	7.43271
19.02	0	59	Perineal flora: 107-108	<10	<10	+	17	82.1	6.66667	8.33333	3.8	82.5	22.4	8.2969	12.0866	3.86647	24.3875	0.06358	1.37104	1.13567	2.25767	3.88766
19.03	2		Perineal flora: <106	<10	<10	+	13							1.94336	10.8998	2.03193	12.7071	0.0856491	1.21757	2.33728	0.618316	0.214131
19.04	4		Nil: <107	<10	10-100	-	15							2.12657	5.65288	8.52881	29.0219	0.0791685	0.282832	0.989131	3.71009	1.4656
19.05	6		Nil: <107	10-100	<10	+	14	63.7	3.66667	6.33333	3.42	77.5	47.2	9.04284	25.5161	6.83888	49.0952	0.0653315	0.3508	0.131884	0.943745	2.3935
19.06	10		Vaginal flora: 107-108	<10	<10	+	8							1.79941	22.8926	5.3759	42.0305	0.0373073	0.241906	0.981804	0.947813	1.67498
19.1	26		Nil: <107	<10	<10	-	12	64.2	3.66667	7	3.48	82.5	21.6	13.3091	26.9839	5.93323	252.88	0.0148879	0.578088	1.35548	1.38307	0.466329
20.02	0	77	Streptococcus sp., 'viridans' type: >108	<10	<10	-	16	105.4	2.66667	11.6667	3.06	97.5	19.2	6.41898	45.3792	5.75906	196.805	0.0737388	1.75473	0.586152	3.21768	6.84266
20.03	2		Perineal flora: 107-108	<10	<10	+	0							5.50946	72.8629	5.2714	42.2	1.32485	2.54549	1.83172	37.3552	4.26834
20.04	4		Nil: <107	<10	<10	-	0							4.24006	32.5431	4.76051	51.1675	0.0705861	1.49748	1.91965	9.52695	3.0359
20.05	6		Nil: <106	<10	<10	-	0	22	0	6.33333	1	5	96.8	4.42981	24.9227	1.69521	20.5443	0.0984352	6.19234	3.56087	75.9756	1.33713
20.06	10		Morganella morganii: >108	>100	<10	+	4							5.2281	79.6713	2.47314	34.7679	0.593589	2.38251	1.75113	13.2572	2.16034
20.1	26		Mixed perineal & bowel flora: 107-108	10-100	<10	+	11	37.3	0.666667	8.33333	1	52.5	75.2	14.9187	54.5613	3.35558	112.103	0.0865249	2.86048	1.19428	40.2882	1.10872
21.02	0	71	Nil: <107	<10	<10	+	17	156.5	8.66667	10	3.6	87.5	27.2	7.28221	18.8564	-	35.6092	0.0503195	0.906961	0.435391	1.42344	3.79386
21.03	2		Enterococcus faecalis: 107-108	<10	<10	-	15							15.6191	20.4943	-	35.2032	0.0717891	0.302043	8.66636	0.365621	0.34079
21.04	4		Nil: <106	<10	<10	+	16							8.73343	12.7669	-	31.298	0.158339	1.35129	1.11958	1.2566	3.39558
21.05	6		Enterococcus faecalis: 107-108	<10	<10	+	20	85.7	5.66667	9.33333	4	85	49.6	28.571	61.231	-	538.337	0.0966134	2.52368	0.736019	8.34538	1.22356
21.06	10		Mixed perineal & bowel flora: 107-108	<10	<10	-	18							3.0506	15.2447	-	22.6337	0.060607	0.755524	2.60198	1.76066	1.10449
21.1	26		-	-	-	-	-	-	-	-	-	-	-	-	-	-	-	-	-	-	-	-
22.02	0	79	Nil: <106	<10	<10	-	11	46.9	2.66667	9.33333	2	40	70.4	0.484204	5.9652	4.47024	0.584018	0.0527206	0.642402	1.04042	12.3012	0.818455
22.03	2	80	Perineal flora: 107-108	<10	<10	-	10							0.464574	8.80726	2.68214	0.574599	0.0702358	3.34502	0.461595	13.127	0.789904
22.04	4		Nil: <106	<10	<10	-	10							0.647787	22.5803	1.91582	1.97813	0.113849	4.78184	1.56796	47.7486	3.48795
22.05	6		Perineal flora: 107-108	<10	<10	+	11	51.8	2.33333	10.6667	2.73	30	72.5	0.726306	8.40125	3.30914	2.43027	0.0784679	1.32135	1.61924	2.20072	1.85104
22.06	10		Perineal flora: 107-108	<10	<10	+	12							0.942235	10.5874	3.47169	5.02067	0.0754903	2.0456	2.4252	8.07472	5.67208
22.1	26		Mixed growth: 107-108	<10	<10	-	6	51.9	2	8.33333	2.44	20	69.6	0.896432	8.21386	1.91582	5.00183	0.0898528	4.42519	2.45451	29.7768	3.15486
Placebo Group
1.02	0	73	Mixed perineal & bowel flora: >108	>100	<10	+	14	75.6	4	12	2.26	45	53.6	3.25978	266.72	-	49.2915	0.0389137	0.00582452	0.310994	2.01269	0.821181
1.03	2		Enterococcus faecalis: 107-108	>100	<10	+	-	-						2.08312	284.317	-	99.4649	0.0561341	2.43631	12.9995	3.99343	2.89466
1.04	4		Escherichia coli: >108	>100	<10	-	-	-						3.22492	288.306	-	17.3497	0.0762619	0.624056	8.00291	4.04313	3.4038
1.05	6		Escherichia coli: >108	>100	<10	+	14	102.1	2.33333	11.3333	2.13	52.5	36	11.4092	759.129	-	98.968	0.953833	0.568307	1.59644	122.825	6.28204
1.06	10		Escherichia coli: >108	>100	<10	+	-	-						-	-	-	-	-	-	-	-	-
1.1	26		Enterococcus faecalis: 107-108	10-100	<10	+	14	172.3	7	13	2.18	67.5	40.8	-	-	-	-	-	-	-	-	-
2.02	0	66	Mixed perineal & bowel flora: 107-108	<10	<10	-	16	518.4	8	12.6667	3.37	70	43.2	0.945685	0.587952	-	1.97362	0.0762619	0.485099	2.22879	22.7288	0.624098
2.03	2		Nil: <107	<10	<10	-	20	-						1.77806	3.14974	-	1.80565	0.256741	2.52202	0.621988	61.4988	4.04021
2.04	4		Mixed perineal & bowel flora: 106-107	<10	<10	+	17	-						1.79549	0.461962	-	1.73567	0.0653035	0.460137	3.3691	3.03146	3.25735
2.05	6		Vaginal flora: >108	10-100	<10	+	18	345.9	6.33333	15.3333	3.21	75	37.6	2.49713	31.7494	-	0.671871	0.0731309	0.947733	1.35801	22.1218	5.10364
2.06	10		Mixed perineal & bowel flora: 107-108	<10	<10	+	15	-						-	-	-	-	-	-	-	-	-
2.1	26		Perineal flora: 107-108	<10	<10	+	18	330	7.66667	13	3.44	82.5	28.8	9.52222	14.2788	-	9.14024	0.105559	1.9404	0.621988	3.03501	6.75832
3.02	0	61	Enterococcus faecalis: 107-108	<10	<10	-	9	7.8	2	9	2.08	55	96	1.32963	10.0071	1.98751	2.91596	0.150442	0.919688	0.597384	2.36786	0.555612
3.03	2		Enterococcus faecalis: 107-108	>100	<10	-	7							1.19208	94.8945	4.29559	267.52	0.38348	0.482673	0.64933	19.7831	0.719027
3.04	4		Nil: <106	<10	<10	-	6							0.962834	9.31691	1.98751	18.0939	0.058997	1.06319	1.03893	7.4091	0.817077
3.05	6		Nil: 106-107	<10	<10	-	7	5.4	0	9	1.7	15	99.2	0.641889	4.83099	2.68314	3.14026	0.244837	2.34162	0.753223	6.18698	0.522929
3.06	10		Perineal flora: 107-108	<10	<10	-	3							1.00868	13.4578	3.2794	3.21503	0.259587	7.10312	1.48047	11.1136	4.54295
3.1	26	62	Perineal flora: 106-107	<10	<10	-	4	7.8	0	8	1.58	7.5	97.6	1.00868	5.52113	5.66441	6.35529	0.215339	0.215246	1.27269	3.0553	2.02635
4.02	0	80	Mixed perineal & bowel flora: 106-107	<10	<10	-	14	120.9	1.33333	9.33333	2.32	60	44	1.28378	5.52113	1.19251	1.12152	0.221239	0.110884	1.4545	11.8393	1.40537
4.03	2		Bowel flora: 107-108	10-100	<10	-	14							22.8329	116.979	0.795005	12.1872	0.156342	1.61761	1.0649	185.266	7.9093
4.04	4		Proteus vulgaris: 107-108	10-100	<10	+	13							41.7228	189.099	1.68939	19.2154	0.171091	8.19892	1.14282	174.916	13.1059
4.05	6		Bowel flora: 107-108	<10	<10	-	15	128.2	3.33333	9.33333	2.79	45	25.6	16.1848	34.5071	4.0744	25.6455	0.123894	0.306563	0.701276	9.1277	6.24247
4.06	10		Morganella morganii: 107-108; Citrobacter freundii: 107-108	>100	<10	-	11							49.4255	151.486	2.98127	43.3655	0.286135	1.48063	0.935035	38.0385	9.8376
4.1	26		Mixed perineal & bowel flora: 107-108	10-100	<10	+	11	57.4	2.66667	9.66667	2.52	50	44.8	21.0906	132.852	6.22754	83.8151	0.138643	0.834894	1.09087	11.7629	14.1191
5.02	0	62	Escherichia coli: 107-108	<10	<10	-	18	207.8	5.66667	17.6667	3.32	100	24.8	0.601197	18.2931	3.28999	2.5043	0.123876	0.891533	0.905588	8.69627	1.02104
5.03	2		Nil: <107	<10	<10	-	11							0.971164	29.6348	3.21166	5.00861	0.115028	1.52927	0.413983	10.0973	3.36567
5.04	4		Vaginal flora: >108	<10	<10	+	7							0.971164	27.8055	7.75498	7.82595	0.0501402	2.49239	0.388109	5.45933	3.97073
5.05	6		Mixed perineal & bowel flora: 106-107	<10	<10	+	8	86.7	1	14.7	3	50	68.8	4.90207	33.2935	7.75498	20.8953	0.0235954	4.71146	0.0776218	4.73464	3.2144
5.06	10		Perineal flora: 107-108	<10	<10	+	12							2.45103	24.5128	8.38165	5.24338	0.0648873	10.2559	0.206992	53.4821	2.45807
5.1	26	63	Mixed perineal & bowel flora: 107-108	10-100	10-100	-	14	64.2	1.3	15	3.09	55	50.4	1.75734	24.5128	5.81727	8.6868	0.126825	1.35357	0.646849	4.10657	3.6682
6.02	0	71	Mixed perineal & bowel flora: >108	<10	<10	-	21	233.8	9.33333	9.66667	3.97	67.5	67.2	1.38738	27.0738	6.42332	5.16512	0.115028	1.54879	0.543353	60.0043	5.10522
6.03	2		Streptococcus sp., Group B: 107-108	10-100	<10	+	14							7.16811	107.198	6.10998	201.518	0.0914322	3.58566	1.57831	24.3496	32.7869
6.04	4		Streptococcus sp., Group B: 107-108	10-100	<10	+	16							30.0598	165.004	7.75498	116.841	0.179915	3.91103	1.65593	29.0842	17.2443
6.05	6	72	Vaginal flora: 106-107	<10	<10	-	14	99.3	9.66667	10	3.9	45	64.8	2.58977	27.8055	4.22999	39.4428	0.0560391	0.605201	0.672722	5.16945	5.71029
6.06	10		Streptococcus sp., Group B: >108	<10	<10	-	13							12.2089	331.471	4.69999	97.5113	0.106179	2.16701	0.388109	6.1357	25.9421
6.1	26		Mixed perineal & bowel flora: 107-108	10-100	<10	+	15	157.5	10.7	11.7	3.74	30	84	9.5729	123.661	17.7448	163.014	0.0678368	2.30367	0.827966	5.07283	18.1897
7.02	0	72	Streptococcus anginosus: 107-108	<10	<10	-	13	171.4	8	9	3.78	50	69.6	1.94233	38.4155	10.2985	8.13898	0.0176965	2.09543	0.517479	24.6394	36.1904
7.03	2		Streptococcus sp., Group B: 107-108	10-100	<10	-	9							2.63602	58.1721	11.985	12.678	0.0353931	0.858996	0.620975	4.54139	64.3258
7.04	4		Perineal flora: >108	<10	<10	+	13							2.58977	665.138	17.3116	12.5998	0.0855333	4.56179	0.517479	2.31901	88.5662
7.05	6		Streptococcus sp., Group B: >108	<10	<10	-	10	178.3	6.66667	9.33333	3.32	40	78.4	1.38738	31.0983	14.8833	6.5738	0.0619379	0.416483	0.802092	3.33357	20.7234
7.06	10	73	Escherichia coli: >108	10-100	<10	+	6							4.02339	257.933	10.34	23.5561	0.076685	2.07591	0.85384	4.25151	61.9434
7.1	26		Vaginal flora: 107-108	<10	<10	+	11	97.3	4.33333	11	2.52	75	58.4	1.98857	179.638	8.38165	19.3301	0.253651	3.24726	1.26782	4.34814	64.5527
8.02	0	67	Nil: <106	<10	10-100	-	17	208.9	7.66667	10.3333	3.45	47.5	34.4	10.2518	22.741	-	35.0633	-	1.64413	0.3433	150.89	0.288963
8.03	2		Mixed perineal & bowel flora: 106-107	<10	<10	+	18							2.6064	3.56721	-	10.4141	-	7.23356	0.123236	66.5127	2.95325
8.04	4		Mixed perineal & bowel flora: >108	10-100	<10	+	12							3.95303	25.8623	-	16.8573	-	24.8157	0.327455	37.398	7.59787
8.05	6		Mixed perineal & bowel flora: 106-107	<10	>100	+	14	149.2	2.66667	8	3.04	40	63.2	2.78016	4.01311	-	13.1862	-	3.74147	0.37851	28.0506	0.530207
8.06	10		Bowel flora: 106-107	<10	<10	+	14							12.0329	33.8885	-	32.5909	-	15.8604	0.327455	141.901	5.75805
8.1	26		Mixed perineal & bowel flora: 107-108	<10	10-100	+	12	159.7	3.33333	8	3.04	35	79.2	4.25711	8.47213	-	28.62	-	11.2356	0.357384	21.8287	8.38523
9.02	0	79	Perineal flora: <107	<10	<10	+	14	167	2	13	2.21	60	56.8	7.08071	102.557	-	40.1579	-	9.97675	0.371468	8.50102	46.2261
9.03	2		Enterococcus faecalis: 107-108	10-100	10-100	+	14							2.8236	312.131	-	135.308	-	6.17107	0.470057	48.0596	5.85879
9.04	4		Perineal flora: >108	10-100	<10	+	11							2.69328	101.22	-	33.7147	-	9.94241	0.237669	4.29283	10.856
9.05	6		Perineal flora: 107-108	<10	<10	+	13	272.2	3.7	11.7	2.54	55	75.2	2.99735	32.5508	-	28.6949	-	12.1898	0.251753	54.1058	3.68494
9.06	10		Staphylococcus haemolyticus: >108	>100	<10	+	12							4.38743	430.741	-	160.407	-	10.3561	4.37663	-	9.13017
9.1	26		Mixed coliform & perineal flora: >108	>100	<10	+	13	230.5	2.33333	9	1.56	37.5	81.6	5.38655	345.574	-	72.2244	-	4.29175	0.874975	2.33385	12.3247
10.02	0	57	Nil: <107	10-100	10-100	+	11	7.3	0.666667	8	2.3	67.5	30.4	1.69416	132.433	-	6.06864	-	2.08764	0.0739415	6.64147	6.61168
10.03	2		Perineal flora: 107-108	>100	<10	+	0							1.3032	532.406	-	5.16959	-	10.2672	0.211261	11.8144	15.1427
10.04	4		Vaginal flora: 107-108	10-100	<10	+	12							3.90959	509.22	-	24.4993	-	16.3897	0.0616179	14.4154	19.0583
10.05	6		Nil: <106	<10	<10	+	13	6.3	0.666667	7.66667	2	60	68	2.3892	68.2229	-	11.9125	-	1.03337	0.13908	3.03522	3.36947
10.06	10		Vaginal flora: 107-108	10-100	<10	+	10							3.95303	494.951	-	10.3392	-	5.96798	0.299287	4.3533	15.5377
10.1	26	58	Vaginal flora: 107-108	10-100	10-100	+	12	6.9	0	8.66667	1.54	32.5	58.4	3.51863	51.7246	-	9.7398	-	6.14643	0.0968282	12.9349	4.21515
11.02	0	56	Nil: <107	<10	<10	-	18	28.7	0.666667	7	2.52	82.5	66.4	0.248645	3.40422	14.804	3.56063	0.134341	0.0277716	1.07705	1.94851	4.4444
11.03	2		Nil: <106	<10	<10	-	13							0.451488	14.0854	12.6444	14.7889	0.0819709	0.0898924	1.27488	4.36889	7.36133
11.04	4		Nil: <106	<10	<10	-	14							0.261732	8.1514	10.0551	7.29081	0.0732134	0.343491	0.337037	30.4154	4.92025
11.05	6		Nil: <106	<10	<10	-	15	7.7	1	6.66667	2.6	70	72.8	0.405685	9.18203	10.1829	4.23884	0.105616	0.213403	1.05507	3.34785	3.35471
11.06	10	57	Perineal flora: 106-107	<10	<10	-	17							-	-	-	-	-	-	-	-	-
11.1	26		Mixed perineal & bowel flora: 106-107	<10	<10	-	16	10.3	1.66667	5.66667	2.88	77.5	75.2	0.438401	9.1508	8.67342	3.32514	0.077417	0.32522	1.13567	7.03334	2.69805
12.02	0	62	Nil: <106	<10	<10	-	17	22.8	0	8	1.18	32.5	80	0.870259	8.52617	5.7945	2.23246	0.0812703	0.505005	1.62657	22.9224	2.25551
12.03	2	63	Mixed perineal & bowel flora: 107-108	>100	10-100	+	12							7.84542	178.706	3.62263	-	0.222092	1.9579	1.08438	20.6404	7.55643
12.04	4		Klebsiella variicola: 106-107	<10	<10	+	7							15.1281	86.4173	0.476051	104.238	0.0966837	1.0312	1.99292	1.43596	9.59781
12.05	6		Mixed perineal & bowel flora: 107-108	10-100	<10	+	14	20.6	0	6.66667	0.6	27.5	86.4	29.2682	143.571	11.8665	149.895	0.0949322	0.117664	0.696055	3.74244	38.3389
12.06	10		Mixed perineal & bowel flora: 106-107	10-100	10-100	+	12							-	-	-	-	-	-	-	-	-
12.1	26		Mixed perineal & bowel flora: 107-108	<10	<10	+	11	14.2	0	6.33333	0.58	30	91.2	1.1189	26.9215	16.1045	15.6366	0.10404	0.922311	0.703382	7.3425	8.61757
